# Supplementary material for: Genetic Characterization, Antibiotic Resistance, and Virulence Genes Profiling of Bacillus cereus Strains from Various Foods in Japan
Source: Antibiotics (Basel). 2024 Aug 16;13(8):774. doi: 10.3390/antibiotics13080774 (PMC11351997; doi:10.3390/antibiotics13080774)
Supplement: Supplementary file 1 [file antibiotics-13-00774-s001.zip]

Archive with 1 entries (1 files):
- antibiotics-3139888-supplementary.pdf
